# Supplementary material for: Imaging-Guided Evaluation of the Novel Small-Molecule Benzosuberene Tubulin-Binding Agent KGP265 as a Potential Therapeutic Agent for Cancer Treatment
Source: Cancers (Basel). 2021 Sep 24;13(19):4769. doi: 10.3390/cancers13194769 (PMC8507561; doi:10.3390/cancers13194769)
Supplement: Supplementary file 1 [file cancers-13-04769-s001.zip]

Archive with 1 entries (1 files):
- cancers-1340749-supplementary.pdf
